# Supplementary material for: Different bisphenols induce non-monotonous changes in miRNA expression and LINE-1 methylation in two cell lines
Source: Environ Epigenet. 2021 Nov 25;7(1):dvab011. doi: 10.1093/eep/dvab011 (PMC8633614; doi:10.1093/eep/dvab011)
Supplement: dvab011_Supp [file dvab011_supp.zip]

Archive with 1 entries (1 files):
- suppl data.docx
